# Supplementary material for: AGSAM: Agent-Guided Segment Anything Model for Automatic Segmentation in Few-Shot Scenarios
Source: Bioengineering (Basel). 2024 Apr 30;11(5):447. doi: 10.3390/bioengineering11050447 (PMC11118214; doi:10.3390/bioengineering11050447)
Supplement: Supplementary file 1 [file bioengineering-11-00447-s001.zip]

Archive with 1 entries (1 files):
- bioengineering-2925598-supplementary.pdf
